# Supplementary material for: Virologic failure and HIV drug resistance on simplified, dolutegravir-based maintenance therapy: Systematic review and meta-analysis
Source: F1000Res. 2019 Apr 3;7:1359. Originally published 2018 Aug 30. [Version 2] doi: 10.12688/f1000research.15995.2 (PMC6134332; doi:10.12688/f1000research.15995.2)
Supplement: Dolutegravir meta-analysis summary data — This table shows summary measures, including the number of virological and treatment failures in each study. [file f1000research-7-19875-s0000.tgz]

Archive with 1 entries (1 files):
- ac97e706-e48e-4415-9993-ef82d20186e8_Dataset_1.xls
