# Supplementary material for: Virologic failure and HIV drug resistance on simplified, dolutegravir-based maintenance therapy: Systematic review and meta-analysis
Source: F1000Res. 2019 Apr 3;7:1359. Originally published 2018 Aug 30. [Version 2] doi: 10.12688/f1000research.15995.2 (PMC6134332; doi:10.12688/f1000research.15995.2)
Supplement: Dolutegravir meta-analysis summary data — This table shows summary measures, including the number of virological and treatment failures in each study. [file f1000research-7-19875-s0000.tgz › ac97e706-e48e-4415-9993-ef82d20186e8_Dataset_1.xls]

## Sheet: Tabelle1
Study	TX strategy	Country	Study type	N° patients	N° virological failures 24 wks	N° virological failures 48 wks	Median/mean Age	% Female	% TripleART_at_inclusion	% ARTwithINSTI_at_inclusion	Duration_ART_inclusion (years)	CD4_nadir (cells/l)	Included previous failure	N° treatment failures 24 wks	N° treatment failures 48 wks
Katlama et al.	Mono	F	Observational	28	3	NA	48	46	36	21	17	195	Yes	4	NA
Wijting et al.	Mono	NL	Clinical trial	96	2	8	46	9			3	355	No	NA	11
Gubavu et al.	Mono	F	Observational	21	0	NA	47	38	71			310	Yes	0	NA
Oldenbüttel et al.	Mono	D	Observational	31	1	NA	45	32	55	61			Yes	2	NA
Rokx et al.	Mono	NL	Clinical trial	5	0	1	63	0	100	25	9	170	No	0	1
Rojas et al.	Mono	E	Observational	31	1	NA	56	55	33	6	19	230	Yes	1	NA
Lecompte et al.	Mono	CH	Clinical trial	8	0	NA	45	29	100	25	8	305	No	1	NA
Borghetti et al.	Dual	I	Observational	36	0	NA	53	19	26	14	10	192	Yes	3	NA
Maggiolo et al.	Dual	I	Observational	94	0	0	52	32	94	17	10		Yes	0	3
Joly et al.	Dual	F	Clinical trial	104	1	1	45	14	100	21	4	399	No	1	3
Reynes et al.	Dual	F	Observational	27	0	0	59	26		26	18	167	Yes	3	3
Llibre et al.	Dual	Multi-country	Clinical trial	513	1	2	43	23	100	20	4		No	NA	27
Riva et al.	Dual	I	Observational	61	0	NA	52	39	69	5	14			3	NA
Gantner et al.	Dual	F	Observational	116	1	NA	55	44	43	59	17		Yes	11	NA
Blanco et al.	Mono	E	Clinical trial	31	2	NA	47	10	100	16		214	Yes	2	NA
Bonijoly et al.	Dual	F	Observational	252	NA	4	55	44	43		16	173	Yes	NA	51
Castagna et al.	Dual	I	Observational	116	NA	1	53	13	NA	42	15			5	6
Blanco et al.	Dual	E	Clinical trial	29	1	NA	44	21	100	14		393	Yes	1	NA
Maggiolo et al. 2	Dual	I	Observational	203	0	0	52	25	NA	23	3	229	Yes	0	12
Navarro et al.	Dual	E	Observational	27	0	1	52	30	52	59		90	Yes	NA	2
Taiwo et al.	Dual	USA	Clinical trial	44	1	1	46	17	NA	41	5	333	No	1	3
Revuelta et al.	Dual	E	Observational	32	0	0	49	37	NA	40	14	138	Yes	NA	2
