# Supplementary material for: Virologic failure and HIV drug resistance on simplified, dolutegravir-based maintenance therapy: Systematic review and meta-analysis
Source: F1000Res. 2019 Apr 3;7:1359. Originally published 2018 Aug 30. [Version 2] doi: 10.12688/f1000research.15995.2 (PMC6134332; doi:10.12688/f1000research.15995.2)
Supplement: Supplementary file 2 [file f1000research-7-19875-s0001.tgz]

Archive with 1 entries (1 files):
- d7dba4db-300c-42a0-85bb-fa7db1fd10a6_PRISMA_2009_Checklist_F1000_GW.doc
