# Supplementary material for: Virologic failure and HIV drug resistance on simplified, dolutegravir-based maintenance therapy: Systematic review and meta-analysis
Source: F1000Res. 2019 Apr 3;7:1359. Originally published 2018 Aug 30. [Version 2] doi: 10.12688/f1000research.15995.2 (PMC6134332; doi:10.12688/f1000research.15995.2)
Supplement: Supplementary file 3 [file f1000research-7-19875-s0002.tgz]

Archive with 1 entries (1 files):
- 3a7bf0cf-076d-4480-9ca3-fec7f12d27eb_Supplementary_File_2.docx
